# Supplementary material for: Insights of Platinum Drug Interaction with Spinel Magnetic Nanocomposites for Targeted Anti-Cancer Effect
Source: Cancers (Basel). 2023 Jan 23;15(3):695. doi: 10.3390/cancers15030695 (PMC9913461; doi:10.3390/cancers15030695)
Supplement: Supplementary file 1 [file cancers-15-00695-s001.zip]

Archive with 1 entries (1 files):
- cancers-2015204-supplementary.pdf
